# Supplementary material for: Impact of Amplification and Noise on Subjective Cognitive Effort and Fatigue in Older Adults with Hearing Loss
Source: Brain Sci. 2026 Jan 31;16(2):182. doi: 10.3390/brainsci16020182 (PMC12938605; doi:10.3390/brainsci16020182)
Supplement: Supplementary file 1 [file brainsci-16-00182-s001.zip]

Archive with 1 entries (1 files):
- brainsci-4082071-supplementary.pdf
